# Supplementary material for: Postoperative Probiotics Administration Attenuates Gastrointestinal Complications and Gut Microbiota Dysbiosis Caused by Chemotherapy in Colorectal Cancer Patients
Source: Nutrients. 2023 Jan 11;15(2):356. doi: 10.3390/nu15020356 (PMC9861237; doi:10.3390/nu15020356)
Supplement: Supplementary file 1 [file nutrients-15-00356-s001.zip]

Archive with 2 entries (2 files):
- Supplementary material-CRC-Li et al-202211.pdf
- Table S1-CRC-Li et al-202211.xlsx
